# Supplementary material for: Suppressive Effects of Flavonoids on Macrophage-Associated Adipocyte Inflammation in a Differentiated Murine Preadipocyte 3T3-L1 Cells Co-Cultured with a Murine Macrophage RAW264.7 Cells
Source: Plants (Basel). 2022 Dec 16;11(24):3552. doi: 10.3390/plants11243552 (PMC9783032; doi:10.3390/plants11243552)
Supplement: Supplementary file 1 [file plants-11-03552-s001.zip]

Archive with 1 entries (1 files):
- plants-2071265-supplementary.pdf
